# Supplementary material for: Comparative Genomic Analysis Reveals the Functional Traits and Safety Status of Lactic Acid Bacteria Retrieved from Artisanal Cheeses and Raw Sheep Milk
Source: Foods. 2023 Feb 1;12(3):599. doi: 10.3390/foods12030599 (PMC9914385; doi:10.3390/foods12030599)
Supplement: Supplementary file 1 [file foods-12-00599-s001.zip]

Archive with 1 entries (1 files):
- foods-2142332-supplementary  File S1.pdf
